# Supplementary material for: Barcoding success as a function of phylogenetic relatedness in Viburnum, a clade of woody angiosperms
Source: BMC Evol Biol. 2012 May 30;12:73. doi: 10.1186/1471-2148-12-73 (PMC3433329; doi:10.1186/1471-2148-12-73)
Supplement: Additional file 1 — Voucher and Genbank information for Viburnum species include in the study, arranged according to major clades (Winkworth and Donoghue, 2005; Clement and Donoghue, 2011). Voucher specimen information includes collector, collector number (No.), and herbarium. Genbank numbers are reported for each gene region; missing data are indicated by a “-.” Herbaria acronyms are as follows: Missouri Botanical Garden (MO), Arnold Arboretum (A), Yale University (YU), New York Botanical Garden (MY), Field Museum (F), University of Washington (WTU), and Kew Royal Botanic Gardens (K). Accessions used in interspecies comparisons are indicated in bold, accesions marked by an asterisk indicate data used in Clement and Donoghue 2011, and accesions marked by a “†” are new to the study of Viburnum phylogeny. [file 1471-2148-12-73-S1.xls]

## Sheet: Sheet1
Additional File 1. Voucher and Genbank information for Viburnum species included in the study, arranged according to major clades (Winkworth and Donoghue, 2005; Clement and Donoghue, 2011). Voucher specimen information includes collector, collector number (No.), and herbarium. Genbank numbers are reported for each gene region; missing data are indicated by a "-." Herbaria acronyms are as follows:…
Species	Collector	No.	H	trnH-psbA	rpl32-trnL(UAG)	ITS	trnK	matK	rbcL
Coriacea
Viburnum coriaceum Blume*	L. Averyanov et al.	VH3300	MO	HQ592071	HQ591881	HQ591960	HQ591792	HQ591572	HQ591717
Viburnum cylindricum Buch.-Ham ex D.Don*	Boufford et al.	29342	A	AY627389	HQ591883	AY265119	AY265165	-	-
Viburnum cylindricum Buch.-Ham ex D.Don	Boufford et al	34908	A	JQ805294	JQ805470	JQ805151	-	-	JQ805388
Viburnum hebanthum Wight & Arn.*	J. Klackenberg	32	NY	HQ592076	HQ591895	-	HQ591795	HQ591587	HQ591729
Lantana
Viburnum buddleifolium C.H. Wright†	Arnold Arboretum	00161917, 7533B	A	JQ805295	JQ805471	-	JQ805551	JQ805230	-
Viburnum buddleifolium C.H. Wright	Rock	12068	A	JQ805296	-	JQ805152	-	-	JQ805389
Viburnum burejaeticum Regel & Herd.†	Arnold Arboretum	00223095, 375-97A	A	JQ805297	JQ805472	-	JQ805552	JQ805231	-
Viburnum burejaeticum Regel & Herd.	Meye et al	99	A	JQ805298	-	JQ805153	JQ805553	-	JQ805390
Viburnum carlesii Hemsley*	M.J. Donoghue & R.C. Winkworth	24	YU	AY627385	HQ591873	AY265115	AY265161	HQ591566	HQ591710
Viburnum glomeratum Maxim.†	Boufford, Kelley, Ree, Wu	29843	A	JQ805299	JQ805473	JQ805154	-	-	-
Viburnum lantana L.*	M.J. Donoghue & R.C. Winkworth	26	YU	AY627404	HQ591902	AY265134	AY265180	HQ591595	HQ591736
Viburnum lantana L.	Douglas, Hastings, Easter	656	A	JQ805301	JQ805475	JQ805155	JQ805555	JQ805232	JQ805391
Viburnum lantana L. var. discolor	Arnold Arboretum	1294-83B	A	JQ805300	JQ805474	-	JQ805554	-	JQ805469
Viburnum macrocephalum Fortune*	M.J. Donoghue	101	YU	HQ592086	HQ591911	EF462984	EF490247	HQ591604	HQ591745
Viburnum mongolicum (Pall.) Rehder*	M.J. Donoghue	s.n.	YU	HQ592087	HQ591914	EF462985	EF490248	HQ591607	HQ591748
Viburnum rhytidophyllum Hemsl. ex Forb. & Hemsl.*	M.J. Donoghue & R.C. Winkworth	8	YU	HQ592092	HQ591925	AY265146	AY265192	HQ591618	HQ591759
Viburnum rhytidophyllum Hemsl. ex Forb. & Hemsl.	Bartholomew	210	A	JQ805302	JQ805476	-	JQ805556	JQ805233	-
Viburnum schensianum Maxim.*	Boufford et al.	26082	A	HQ592094	-	HQ591975	HQ591808	HQ591622	HQ591763
Viburnum utile Hemsl.*	Egolf	2336-E	cultivated plant	AY627424	HQ591945	AY265156	AY265202	HQ591638	HQ591778
Viburnum veitchii C.H. Wright*A	Bouffourd et al.	27597	A	HQ592106	HQ591946	HQ591985	HQ591817	HQ591639	HQ591779
Species	Collector	No.	H	trnH-psbA	rpl32-trnL(UAG)	ITS	trnK	matK	rbcL
Lentago
Viburnum cassinoides L.*	Arnold Arboretum	182773	A	HQ592067	HQ591874	HQ591956	HQ591789	HQ591567	HQ591711
Viburnum elatum Benth.*	M.J. Donoghue	472	YU	AY627394	HQ591887	AY265124	AY265170	HQ591578	-
Viburnum lentago L.*	M.J. Donoghue & R.C. Winkworth	21	YU	AY627406	HQ591905	AY265136	AY265182	HQ591598	HQ591739
Viburnum nudum L.*	NVI			AY627410	HQ591915	AY265140	AY265186	HQ591608	HQ591749
Viburnum prunifolium L.*	M.J. Donoghue & R.C. Winkworth	13	YU	AY627413	HQ591922	AY265144	AY265190	HQ591615	HQ591756
Viburnum rufidulum Raf.*	M.J. Donoghue & R.C. Winkworth	14	YU	AY627415	HQ591927	AY265147	AY265193	HQ591620	HQ591761
Lobata
Viburnum acerifolium L.*	M.J. Donoghue & R.C. Winkworth	27	YU	AY627384	HQ591863	AY265114	AY265160	HQ591557	HQ591701
Viburnum kansuense Batalin*	Boufford et al.	27416	A	AY627403	HQ591901	AY265133	AY265179	HQ591594	HQ591735
Viburnum kansuense Batalin	Boufford et al.	33266	A	JQ805303	JQ805477	JQ805156	JQ805557	JQ805234	JQ805392
Viburnum orientale Pall.*	Merello et al.	2291	MO	HQ592089	HQ591919	EF462986	EF490249	HQ591612	HQ591753
Lutescentia
Viburnum colebrookeanum Wall.*	Parker	3220	A	-	HQ591879	HQ591959	-	HQ591570	HQ591715
Viburnum lutescens Blume*	Wu et al.	WP531	A	-	HQ591909	HQ591969	HQ591802	HQ591602	HQ591743
Mollodontotinus
Viburnum australe Morton†	M.A. Carranza et al.	2064	MO	JQ805304	-	JQ805157	-	JQ805235	JQ805393
Viburnum australe Morton	M.J. Donoghue	2	YU	JQ805305	-	-	JQ805558	-	JQ805394
Viburnum bracteatum Rehder*	Arnold Arboretum	227564	A	HQ592065	HQ591871	-	-	HQ591564	HQ591708
Viburnum ellipticum Hook.*	NVI			AY627395	-	AY265125	AY265171	HQ591579	HQ591722
Viburnum molle Michx.*	M.J. Donoghue & R.C. Winkworth	5	YU	AY627409	HQ591913	AY265139	AY265185	HQ591606	HQ591747
Viburnum rafinesquianum Schult.*	M.J. Donoghue & R.C. Winkworth	4	YU	AY627414	HQ591924	AY265145	AY265191	HQ591617	HQ591758
Opulus
Viburnum edule (Michx.) Raf.*	NVI			AY627393	-	AY265123	AY265169	HQ591577	HQ591720
Viburnum koreanum Nakai*	H. Yamaji	5170	MO	HQ592081	-	EF462983	EF490246	-	-
Viburnum opulus L.*	W.L. Clement	250	YU	-	HQ591918	HQ591972	HQ591805	HQ591611	HQ591752
Viburnum sargentii Koehne*	M.J. Donoghue & R.C. Winkworth	17	YU	AY627416	HQ591928	AY265148	AY265194	HQ591621	HQ591762
Species	Collector	No.	H	trnH-psbA	rpl32-trnL(UAG)	ITS	trnK	matK	rbcL
Viburnum sargentii Koehne	M.J. Donoghue & R.C. Winkworth	32	YU	-	JQ805478	JQ805158	JQ805559	JQ805236	JQ805395
Viburnum trilobum Marshall*	Arnold Arboretum	174487	A	HQ592104	HQ591942	HQ591983	HQ591815	HQ591635	HQ591775
Viburnum trilobum Marshall	M.J. Donoghue & R.C. Winkworth	22	YU	JQ805306	JQ805479	JQ805159	JQ805560	-	JQ805396
Oreinodontotinus
Viburnum acutifolium Bentham†	M.J. Donoghue	96	YU	JQ805307	-	JQ805160	-	JQ805237	JQ805397
Viburnum antioquiense Killip & A.C. Smith†	S. Madrinan, J. Betancur	1310	MO	JQ805307	JQ805480	JQ805161	-	-	JQ805398
Viburnum ayavacense H.B. & Kunth†	E. Renandez et al	1930	MO	JQ805309	-	JQ805162	JQ805561	JQ805238	JQ805399
Viburnum blandum C.V. Morton*	M.J. Donoghue	464	YU	HQ592062	HQ591869	HQ591952	HQ591785	HQ591562	HQ591706
Viburnum caudatum Greenm.*	M.J. Donoghue	64	YU	HQ592068	HQ591875	HQ591957	HQ591790	-	-
Viburnum ciliatum Greenm.†	MG Zol Baez	287	F	JQ805310	JQ805481	JQ805163	JQ805562	JQ805239	JQ805400
Viburnum ciliatum Greenm.	MJ Donoghue	48	YU	JQ805311	-	-	JQ805563	JQ805240	JQ805401
Viburnum costaricanum (Oerst.) Hemsl.†	MJ Donoghue	85	YU	-	JQ805482	JQ805164	JQ805564	-	-
Viburnum dentatum L.*	M.J. Donoghue & R.C. Winkworth	33	YU	AY627391	HQ591884	AY265121	AY265167	HQ591574	HQ591718
Viburnum dentatum L.	Arnold Arboretum	00223755, 18008	A	JQ805312	JQ805484	-	-	-	JQ805385
Viburnum dentatum L.	Arnold Arboretum	00224160, 101-38	A	JQ805313	JQ805483	JQ805165	JQ805565	-	JQ805386
Viburnum dentatum L.	Arnold Arboretum	00192902, 1471-83B	A	JQ805337	JQ805507	JQ805189	JQ805585	JQ805261	JQ805387
Viburnum discolor Benth.*	M.J. Donoghue	507	YU	HQ592073	HQ591886	-	-	HQ591576	-
Viburnum discolor Benth.	M Veliz, N. Gallardo, M. Vasquez	8591	MO	JQ805315	JQ805486	-	-	-	JQ805403
Viburnum discolor Benth.	M. Veliz, N. Gallardo, M. Vasquez	35-99	MO	JQ805314	JQ805485	JQ805166	-	JQ805241	JQ805402
Viburnum divaricatum Bentham†	P.W. Sweeney	1773	YU	JQ805317	JQ805487	JQ805167	JQ805567	JQ805242	JQ805404
Viburnum divaricatum Bentham	P.W. Sweeney	1772	YU	JQ805316	-	JQ805168	JQ805566	JQ805243	JQ805405
Viburnum divaricatum Bentham	P.W. Sweeney	1778	YU	JQ805318	JQ805488	JQ805169	JQ805568	JQ805244	JQ805406
Viburnum divaricatum Bentham	P.W. Sweeney	1779	YU	JQ805319	JQ805489	JQ805170	JQ805569	JQ805245	JQ805407
Viburnum divaricatum Bentham	P.W. Sweeney	1780	YU	JQ805320	JQ805490	JQ805171	JQ805570	JQ805246	JQ805408
Viburnum hallii (Oerst.) Killip & A.C. Smith†	P.W. Sweeney	1626	YU	JQ805322	JQ805492	JQ805173	JQ805572	JQ805248	JQ805410
Species	Collector	No.	H	trnH-psbA	rpl32-trnL(UAG)	ITS	trnK	matK	rbcL
Viburnum hallii (Oerst.) Killip & A.C. Smith	P.W. Sweeney	1627	YU	JQ805323	JQ805493	JQ805174	JQ805573	JQ805249	JQ805411
Viburnum hallii (Oerst.) Killip & A.C. Smith	P.W. Sweeney	1655	YU	JQ805321	JQ805491	JQ805172	JQ805571	JQ805247	JQ805409
Viburnum hallii (Oerst.) Killip & A.C. Smith	P.W. Sweeney	1826	YU	JQ805324	JQ805494	JQ805175	JQ805574	JQ805250	JQ805412
Viburnum hallii (Oerst.) Killip & A.C. Smith	P.W. Sweeney	1829	YU	JQ805325	JQ805495	JQ805176	JQ805575	JQ805251	JQ805413
Viburnum hartwegii Benth.*	M.J. Donoghue	486	YU	AY627400	HQ591894	AY265130	AY265176	HQ591586	-
Viburnum jamesonii (Oersted) Killip & A.C. Smith*	P.W. Sweeney	1636	YU	HQ592080	HQ591898	HQ591966	HQ591798	HQ591591	HQ591732
Viburnum jucundum C.V. Morton*	M.J. Donoghue	244	YU	AY627402	HQ591900	AY265132	AY265178	HQ591593	HQ591734
Viburnum jucundum C.V. Morton	Ton	9861	A	JQ805326	-	JQ805177	-	-	-
Viburnum lautum C.V. Morton*	M.J. Donoghue	72	YU	HQ592082	HQ591904	HQ591967	HQ591799	HQ591597	HQ591738
Viburnum loeseneri Graebn.*	M.J. Donoghue	2547	YU	HQ592084	HQ591908	HQ591968	HQ591801	HQ591601	HQ591742
Viburnum microcarpum Schlects. & Cham.†	F. Ventura A.	819	NY	JQ805327	JQ805496	JQ805178	-	-	JQ805414
Viburnum obtectum H. Vargas†	P.W. Sweeney	1701	YU	JQ805328	JQ805497	JQ805179	JQ805576	JQ805252	JQ805415
Viburnum obtectum H. Vargas	P.W. Sweeney	1703	YU	JQ805329	JQ805498	JQ805180	JQ805577	JQ805253	JQ805416
Viburnum obtectum H. Vargas	P.W. Sweeney	1704	YU	JQ805330	JQ805499	JQ805181	-	JQ805254	JQ805417
Viburnum obtectum H. Vargas	P.W. Sweeney	1734	YU	-	JQ805500	JQ805182	JQ805578	JQ805255	JQ805418
Viburnum obtusatum D. Gibson†	M.J. Donoghue	242	YU	JQ805331	JQ805501	JQ805183	JQ805579	JQ805256	JQ805419
Viburnum pichinchense Bentham†	P.W. Sweeney	1669	YU	JQ805332	JQ805502	JQ805184	JQ805580	JQ805257	JQ805420
Viburnum pichinchense Bentham	P.W. Sweeney	1670	YU	JQ805333	JQ805503	JQ805185	JQ805581	JQ805258	JQ805421
Viburnum pichinchense Bentham	P.W. Sweeney	1809	YU	JQ805334	JQ805504	JQ805186	JQ805582	-	JQ805422
Viburnum pichinchense Bentham	P.W. Sweeney	1813	YU	JQ805335	JQ805505	JQ805187	JQ805583	JQ805259	JQ805423
Viburnum pichinchense Bentham	P.W. Sweeney	1819	YU	JQ805336	JQ805506	JQ805188	JQ805584	JQ805260	JQ805424
Viburnum scabrellum (T.&G.) ChapmanB	M.J. Donoghue	52	YU	JQ805338	JQ805508	JQ805190	JQ805586	JQ805262	-
Viburnum seemenii Graebn.†	Lewis	37409	A	JQ805340	JQ805509	JQ805193	JQ805587	JQ805263	JQ805426
Viburnum seemenii Graebn.	Neem Vasquez, Coimbra, Becerra	49179	A	JQ805339	JQ805510	JQ805192	-	-	JQ805425
Viburnum seemenii Graebn.	Solomon and Kuijt	11612	MO	JQ805341	JQ805511	JQ805191	JQ805588	-	-
Viburnum stenocalyx (Oerst.) Hemsl.*	M.J. Donoghue	60	YU	HQ592097	HQ591933	HQ591978	HQ591810	HQ591626	HQ591767
Viburnum stenocalyx (Oerst.) Hemsl.	Rzedowski	27223	NY	JQ805342	-	JQ805194	-	JQ805264	JQ805427
Viburnum stipitatum H. Vargas†	P.W. Sweeney	1708	YU	JQ805343	JQ805512	JQ805195	JQ805589	JQ805265	JQ805428
Viburnum stipitatum H. Vargas	P.W. Sweeney	1700	YU	JQ805345	JQ805514	JQ805197	JQ805591	JQ805267	JQ805430
Species	Collector	No.	H	trnH-psbA	rpl32-trnL(UAG)	ITS	trnK	matK	rbcL
Viburnum stipitatum H. Vargas	P.W. Sweeney	1709	YU	JQ805344	JQ805513	JQ805196	JQ805590	JQ805266	JQ805429
Viburnum sulcatum (Oerst.) Hemsl.*	M.J. Donoghue	207	YU	HQ592099	HQ591935	HQ591980	HQ591812	HQ591628	-
Viburnum toronis Killip & A.C. Smith*	P.W. Sweeney	1799	YU	HQ592103	HQ591941	HQ591982	HQ591814	HQ591634	HQ591774
Viburnum toronis Killip & A.C. Smith	P.W. Sweeney	1798	YU	JQ805346	JQ805515	-	-	JQ805268	JQ805431
Viburnum toronis Killip & A.C. Smith	P.W. Sweeney	1800	YU	JQ805347	JQ805516	-	JQ805592	JQ805269	JQ805432
Viburnum toronis Killip & A.C. Smith	P.W. Sweeney	1802	YU	JQ805348	JQ805517	JQ805198	JQ805593	JQ805270	JQ805433
Viburnum toronis Killip & A.C. Smith	P.W. Sweeney	1805	YU	-	JQ805518	JQ805199	JQ805594	JQ805271	JQ805434
Viburnum triphyllum Benth.*	P.W. Sweeney	1783	YU	HQ592105	HQ591943	HQ591984	HQ591816	HQ591636	HQ591776
Viburnum triphyllum Benth.	C. Bell	26	YU	JQ805349	JQ805521	JQ805201	JQ805595	JQ805275	JQ805438
Viburnum triphyllum Benth.	P.W. Sweeney	1675	YU	JQ805350	JQ805519	JQ805202	JQ805596	JQ805273	JQ805435
Viburnum triphyllum Benth.	P.W. Sweeney	1679	YU	JQ805352	JQ805520	JQ805203	JQ805597	JQ805274	JQ805436
Viburnum triphyllum Benth.	P.W. Sweeney	1689	YU	JQ805351	JQ805522	JQ805200	JQ805598	JQ805272	JQ805437
Viburnum triphyllum Benth.	P.W. Sweeney	1757	YU	JQ805353	JQ805523	JQ805204	JQ805599	JQ805276	JQ805439
Viburnum undulatum (Oerst.) Killip & A.C. Smith†	A. Gentry, C. Velez, N. Carvajal	65339	MO	JQ805354	JQ805524	JQ805205	-	JQ805277	JQ805440
Viburnum venustum Morton†	W. Haber	11072	MO	JQ805355	JQ805525	JQ805206	-	JQ805278	JQ805441
Viburnum villosum Sw.†	MJ Donoghue	628	YU	JQ805357	JQ805527	-	JQ805600	JQ805280	JQ805443
Viburnum villosum Sw.	W. Judd	5352	MO	JQ805356	JQ805526	JQ805207	-	JQ805279	JQ805442
Pseudotinus
Viburnum furcatum Blume ex Hook.f. & Thomson*	Tsugaru & Takashi	19958	MO	AY627399	HQ591893	AY265129	AY265175	HQ591585	HQ591728
Viburnum furcatum Blume ex Hook.f. & Thomson	Sugawara, Sugawara	3051701	A	JQ805358	JQ805528	JQ805208	JQ805601	-	JQ805444
Viburnum furcatum Blume ex Hook.f. & Thomson	M.J. Donoghue & R.C. Winkworth	17988-A	AA	JQ805359	JQ805529	-	JQ805602	JQ805281	JQ805445
Viburnum lantanoides Michx.*	M.J. Donoghue & R.C. Winkworth	2	YU	AY627405	HQ591903	AY265135	AY265181	HQ591596	HQ591737
Viburnum nervosum D. Don*	Boufford et al.	27388	A	AY627388	HQ591880	AY265118	AY265164	HQ591571	HQ591716
Viburnum sympodiale Graebn.*	Lai & Shan	4529	MO	HQ592100	HQ591937	EF462988	EF490252	HQ591630	HQ591770
Viburnum sympodiale Graebn.	Bartholomew et al.	1287	A	JQ805360	JQ805530	JQ805209	JQ805603	JQ805282	JQ805446
Punctata
Viburnum punctatum Buch.-Ham. ex D. Don*	Sino-British Expedition	133	A	HQ592091	HQ591923	HQ591973	HQ591806	HQ591616	HQ591757
Sambucina
Viburnum inopinatum Craib*	Rock	1603	A	HQ592079	-	-	-	HQ591590	JQ805447
Species	Collector	No.	H	trnH-psbA	rpl32-trnL(UAG)	ITS	trnK	matK	rbcL
Viburnum ternatum Rehder*	Bartholomew et al.	2268	A	HQ592102	HQ591939	HQ591981	HQ591813	HQ591632	HQ591772
Solenotinus
Viburnum amplificatum J. Kern*	Pereira et al.	677	A	HQ592058	-	HQ591949	-	-	JQ805448
Viburnum awabuki K. Koch.*B	Liu	141	A	HQ592060	HQ591867	HQ591951	HQ591783	HQ591560	HQ591704
Viburnum awabuki K. Koch.B	Bartholomew, Boufford	6199	A	-	JQ805531	JQ805210	JQ805604	-	-
Viburnum brachybotryum Hemsl. ex Forb. & Hemsl.*	NVI			HQ592064	-	HQ591954	HQ591787	-	-
Viburnum chingii P.S. Hsu*	Bartholomew et al.	973	A	HQ592069	HQ591876	HQ591958	-	-	HQ591712
Viburnum corymbiflorum P.S. Hsu & S.C. Hsu*	Gao	1706	A	HQ592072	-	HQ591961	-	HQ591573	-
Viburnum erubescens Wall. ex D. Candolle*	Boufford et al.	27190	A	AY627397	HQ591889	AY265127	AY265173	HQ591581	HQ591724
Viburnum erubescens Wall. ex D. Candolle	Sino-British Expedition	112	A	JQ805361	-	JQ805213	-	-	JQ805449
Viburnum farreri W.T. Stearn*	M.J. Donoghue & R.C. Winkworth	18	YU	AY627398	HQ591890	AY265128	AY265174	HQ591582	HQ591725
Viburnum odoratissimum Ker-Gawl.*	R. Olmstead	118	WTU	AY627411	HQ591916	AY265141	AY265187	HQ591609	HQ591750
Viburnum odoratissimum Ker-Gawl.	Bartholomew	1898	A	JQ805363	-	JQ805212	JQ805606	-	JQ805451
Viburnum odoratissimum Ker-Gawl.	Ingle	681	A	JQ805362	JQ805532	JQ805211	JQ805605	-	JQ805450
Viburnum oliganthum Batalin*	Bouffourd et al.	27175	A	HQ592088	-	HQ591971	HQ591804	HQ591610	HQ591751
Viburnum sieboldii Miq.*	M.J. Donoghue & R.C. Winkworth	3	YU	AY627417	HQ591932	AY265149	AY265195	HQ591625	HQ591766
Viburnum subalpinum Hand.-Mazz.*	Heng	11878	A	HQ592098	HQ591934	HQ591979	HQ591811	HQ591627	HQ591768
Viburnum suspensum Lindl.*	M.J. Donoghue & R.C. Winkworth	36	YU	AY627419	HQ591936	AY265151	AY265197	HQ591629	HQ591769
Viburnum taitoense Hayata†	Wang, Lin	1994	A	JQ805364	JQ805533	JQ805214	-	-	JQ805452
Succodontotinus
Viburnum adenophorum W.W. Sm.*	Boufford & Barholomew	24402	A	HQ592057	-	HQ591948	HQ591781	HQ591558	HQ591702
Viburnum betulifolium Batalin*	Boufford et al.	29335	A	HQ592061	HQ591868	-	HQ591784	HQ591561	HQ591705
Viburnum betulifolium Batalin	Boufford, Donoghue, Ree	27159	A	JQ805365	JQ805534	-	JQ805607	-	JQ805453
Viburnum brachyandrum Nakai*	Mizushima	568	A	HQ592063	HQ591870	-	HQ591786	HQ591563	HQ591707
Viburnum brevipes Rehder†	Dahai	110	MO	JQ805366	JQ805535	-	JQ805608	JQ805283	JQ805454
Viburnum dilatatum Thunb.*	M.J. Donoghue & R.C. Winkworth	19	YU	AY627392	HQ591885	AY265122	AY265168	HQ591575	HQ591719
Viburnum erosum Thunb.*	M.J. Donoghue & R.C. Winkworth	16	YU	AY627396	HQ591888	AY265126	AY165172	HQ591580	HQ591723
Species	Collector	No.	H	trnH-psbA	rpl32-trnL(UAG)	ITS	trnK	matK	rbcL
Viburnum erosum Thunb.	Tsugaru, Takahashi	23216	A	JQ805367	JQ805536	JQ805215	JQ805609	JQ805284	JQ805455
Viburnum flavescens W.W. Sm.*	Boufford et al.	32758	A	HQ592074	-	HQ591962	HQ591794	HQ591583	HQ591726
Viburnum foetidum Wall.*	C.-H. Lin	563	MO	HQ592075	HQ591892	HQ591963	EF490245	HQ591584	HQ591727
Viburnum foetidum Wall.	Bartholomew et al.	1239	A	JQ805368	JQ805537	JQ805216	-	JQ805285	JQ805456
Viburnum foetidum Wall.	Kelley et al.	127-98	A	JQ805369	-	JQ805217	JQ805610	JQ805286	JQ805457
Viburnum formosanum (Maxim.) Hayata†	Leu	902	A	JQ805370	-	JQ805218	-	-	JQ805458
Viburnum hupehense Rehder*	Bartholomew et al.	1286	A	HQ592077	HQ591896	HQ591964	HQ591796	HQ591588	HQ591730
Viburnum ichangense Rehder*	Bartholomew et al.	1889	A	HQ592078	HQ591897	HQ591965	HQ591797	HQ591589	HQ591731
Viburnum integrifolium Hayata†	Ming-Hsien Chen	21	MO	JQ805371	JQ805538	JQ805219	JQ805611	JQ805287	JQ805459
Viburnum japonicum (Thumb.) C.K. Spreng*	NVI			AY627401	HQ591899	AY265131	AY265177	HQ591592	HQ591733
Viburnum japonicum (Thumb.) C.K. Spreng	Tsugaru	30389	A	JQ805372	JQ805539	JQ805220	-	-	-
Viburnum lancifolium Hsu†	Zou Huanning	s.n.	MO	JQ805373	JQ805540	-	JQ805612	-	JQ805460
Viburnum lobophyllum Graebn.*	M.J. Donoghue & R.C. Winkworth	25	YU	AY627407	HQ591907	AY265137	AY265183	HQ591600	HQ591741
Viburnum lobophyllum Graebn.	Boufford, Liu, Ying, Zhang, Zhang	26385	A	JQ805374	JQ805541	JQ805221	-	-	-
Viburnum luzonicum Rolfe*	Shen	673	A	HQ592085	HQ591910	HQ591970	HQ591803	-	HQ591744
Viburnum melanocarpum P.S. Hsu*	M.J. Donoghue & R.C. Winkworth	12	YU	AY627408	HQ591912	AY265138	AY265184	HQ591605	HQ591746
Viburnum parvifolium Hayata†	Kelley, Kao, Huang	135-98	A	JQ805375	JQ805542	JQ805222	JQ805613	JQ805288	JQ805461
Viburnum sempervirens K. Koch*	Hu & But	21891	A	HQ592095	HQ591930	HQ591976	-	HQ591623	HQ591764
Viburnum setigerum Hance*	M.J. Donoghue	102	YU	HQ592096	HQ591931	HQ591977	EF490251	HQ591624	HQ591765
Viburnum setigerum Hance	Bartholomew et al.	1887	A	JQ805376	-	JQ805223	JQ805614	-	JQ805462
Viburnum wrightii Miquel*	Yonekura	1362	A	HQ592107	HQ591947	HQ591986	HQ591818	HQ591640	HQ591780
Viburnum wrightii Miquel	Tsugaru, Murata, Mitsuta, Takahashi	29470	A	JQ805377	JQ805543	JQ805224	-	JQ805289	-
Tinus
Viburnum atrocyaneum C.B. Clarke*	Boufford et al.	34956	A	HQ592059	HQ591866	HQ591950	HQ591782	HQ591559	HQ591703
Viburnum calvum Rehder*C	Li & Soukup	934	A	HQ592066	HQ591872	HQ591955	HQ591788	HQ591565	HQ591709
Viburnum cinnamomifolium Rehder*	Olmstead	120	WTU	AY627386	HQ591877	AY265116	AY265162	HQ591568	HQ591713
Viburnum cinnamomifolium Rehder	Bouffourd et al	27193	A	JQ805378	JQ805550	JQ805225	JQ805620	JQ805290	JQ805463
Viburnum davidii Franchet†	NVI			JQ805379	JQ805544	JQ805226	JQ805615	-	-
Viburnum propinquum Hemsl.*	M.J. Donoghue	100	YU	HQ592090	HQ591921	EF462987	EF490250	HQ591614	HQ591755
Species	Collector	No.	H	trnH-psbA	rpl32-trnL(UAG)	ITS	trnK	matK	rbcL
Viburnum propinquum Hemsl.	Kelley, Kao, Huang	175-98	A	JQ805380	JQ805545	JQ805227	JQ805616	-	JQ805464
Viburnum propinquum Hemsl.	Wang	478	MO	JQ805381	JQ805546	-	-	JQ805291	JQ805465
Viburnum rigidum Ventenat*	Stearn	1116	A	HQ592093	HQ591926	HQ591974	HQ591807	HQ591619	HQ591760
Viburnum tinus L.*	M.J. Donoghue & R.C. Winkworth	35	YU	AY627420	HQ591940	AY265152	AY265198	HQ591633	HQ591773
Viburnum tinus L.	Nicholson	1436-82	A	JQ805382	JQ805547	JQ805228	JQ805617	-	JQ805466
Tomentosa
Viburnum plicatum Thunberg*	M.J. Donoghue & R.C. Winkworth	10	YU	AY627412	HQ591920	AY265143	AY265189	HQ591613	HQ591754
Unassigned
Viburnum clemensiae Kern*	J. Beaman	11781	K	AY627387	HQ591878	AY265117	AY265163	HQ591569	HQ591714
Viburnum taiwanianum Hayata*D	W.-H. Hu et al.	2186	MO	HQ592101	HQ591938	EF462989	EF490253	HQ591631	HQ591771
Viburnum taiwanianum HayataD	Kelley, Kao, Huang	176-98	A	JQ805383	JQ805548	-	JQ805618	JQ805292	JQ805467
Viburnum urceolatum Siebold & Zucc*	M.J. Donoghue	NVI		AY627423	HQ591944	AY265155	AY265201	HQ591637	HQ591777
Viburnum urceolatum Siebold & Zucc.*	Yonekura	95971	A	JQ805384	JQ805549	JQ805229	JQ805619	JQ805293	JQ805468
A: in present study treated as V. glomeratum
B: in present study treated as V. odoratissimum
C: in present study treated as V. atrocyaneum
D: in present study treated as V. urceolatum
